# Supplementary material for: Highly Selective and Sensitive Fluorescent Probe for Copper (II) Ions Based on Coumarin Derivative with Aggregation-Induced Emission
Source: Sensors (Basel). 2026 Mar 27;26(7):2087. doi: 10.3390/s26072087 (PMC13075019; doi:10.3390/s26072087)
Supplement: Supplementary file 1 [file sensors-26-02087-s001.zip]

Archive with 1 entries (1 files):
- sensors-4187234-supplementary.pdf
